# Supplementary material for: Does the Aggregation Behavior of Overwintering Paper Wasp Gynes Provide Energetic Benefits?
Source: J Insect Behav. 2026 Jan 13;39(1):4. doi: 10.1007/s10905-025-09895-w (PMC12799625; doi:10.1007/s10905-025-09895-w)
Supplement: Supplementary file 2 — Supplementary file2 (XLSX 18 KB) [file 10905_2025_9895_MOESM2_ESM.xlsx]

## Sheet: General Information
Does the aggregation behavior of overwintering paper wasp gynes provide energetic benefits?
Helmut Kovac 1, *, Astrid B. Amstrup 1,2, Helmut Käfer 1 and Anton Stabentheiner 1
1 Institute of Biology, University of Graz, Austria
2 Department of Biology, Aarhus University, Aarhus, Denmark
* Correspondence: helmut.kovac@uni-graz.at

## Sheet: Temperature
	Effect of temperature on activity
	Individuals						Aggregations
	Kruskal-Wallis Test for A by Ta						Kruskal-Wallis Test for A by Ta
	Ta	Sample Size	Average Rank				Ta	Sample Size	Average Rank
	4	10	23.55				4	5	12.2
	8	10	15.6				8	5	8.8
	12	10	7.35				12	5	3
	Test statistic = 16.9827 P-Value = 0.00020524						Test statistic = 10.8394 P-Value = 0.00442857
	95.0 percent Bonferroni intervals						95.0 percent Bonferroni intervals
	Contrast	Sig.	Difference	+/- Limits			Contrast	Sig.	Difference	+/- Limits
	4 - 8		7.95	9.42513			4 - 8		3.4	6.77121
	4 - 12	*	16.2	9.42513			4 - 12	*	9.2	6.77121
	8 - 12		8.25	9.42513			8 - 12		5.8	6.77121
	* denotes a statistically significant difference.						* denotes a statistically significant difference.
	Kruskal-Wallis Test for B by Ta						Kruskal-Wallis Test for B by Ta
	Ta	Sample Size	Average Rank				Ta	Sample Size	Average Rank
	4	10	7.4				4	5	3.8
	8	10	15.65				8	5	7.8
	12	10	23.45				12	5	12.4
	Test statistic = 16.6795 P-Value = 0.000238828						Test statistic = 9.26 P-Value = 0.00975476
	95.0 percent Bonferroni intervals						95.0 percent Bonferroni intervals
	Contrast	Sig.	Difference	+/- Limits			Contrast	Sig.	Difference	+/- Limits
	4 - 8		-8.25	9.42513			4 - 8		-4	6.77121
	4 - 12	*	-16.05	9.42513			4 - 12	*	-8.6	6.77121
	8 - 12		-7.8	9.42513			8 - 12		-4.6	6.77121
	* denotes a statistically significant difference.						* denotes a statistically significant difference.
	Kruskal-Wallis Test for C by Ta						Kruskal-Wallis Test for C by Ta
	Ta	Sample Size	Average Rank				Ta	Sample Size	Average Rank
	4	10	10				4	5	5.5
	8	10	14.95				8	5	5.5
	12	10	21.55				12	5	13
	Test statistic = 11.6442 P-Value = 0.00296136						Test statistic = 13.2911 P-Value = 0.00129977
	95.0 percent Bonferroni intervals						95.0 percent Bonferroni intervals
	Contrast	Sig.	Difference	+/- Limits			Contrast	Sig.	Difference	+/- Limits
	4 - 8		-4.95	9.42513			4 - 8		0	6.77121
	4 - 12	*	-11.55	9.42513			4 - 12	*	-7.5	6.77121
	8 - 12		-6.6	9.42513			8 - 12	*	-7.5	6.77121
	* denotes a statistically significant difference.						* denotes a statistically significant difference
	Kruskal-Wallis Test for D by Ta						Kruskal-Wallis Test for D by Ta
	Ta	Sample Size	Average Rank				Ta	Sample Size	Average Rank
	4	10	15				4	5	7
	8	10	15				8	5	7
	12	10	16.5				12	5	10
	Test statistic = 2.0 P-Value = 0.367879						Test statistic = 4.28571 P-Value = 0.117319
	95.0 percent Bonferroni intervals						95.0 percent Bonferroni intervals
	Contrast	Sig.	Difference	+/- Limits			Contrast	Sig.	Difference	+/- Limits
	4 - 8		0	9.42513			4 - 8		0	6.77121
	4 - 12		-1.5	9.42513			4 - 12		-3	6.77121
	8 - 12		-1.5	9.42513			8 - 12		-3	6.77121
	* denotes a statistically significant difference.						* denotes a statistically significant difference.

## Sheet: INDIVIDUAL vs AGGREGATION
	Differences in activity between Individuals and Aggregation
	Ta = 12 °C					Ta = 8 °C					Ta = 4 °C
	Comparison of Medians for A					Comparison of Medians for A					Comparison of Medians for A
	Median of sample 1: 1.0					Median of sample 1: 67.0					Median of sample 1: 100.0
	Median of sample 2: 48.0					Median of sample 2: 91.5					Median of sample 2: 115.0
	Mann-Whitney (Wilcoxon) W-test to compare medians					Mann-Whitney (Wilcoxon) W-test to compare medians					Mann-Whitney (Wilcoxon) W-test to compare medians
	Null hypothesis: median1 = median2					Null hypothesis: median1 = median2					Null hypothesis: median1 = median2
	Alt. hypothesis: median1 NE median2					Alt. hypothesis: median1 NE median2					Alt. hypothesis: median1 NE median2
	Average rank of sample 1: 3.0					Average rank of sample 1: 6.3					Average rank of sample 1: 5.8
	Average rank of sample 2: 10.5					Average rank of sample 2: 8.85					Average rank of sample 2: 9.1
	W = 50.0 P-value = 0.00267076					W = 33.5 P-value = 0.32632					W = 36.0 P-value = 0.194011
	Reject the null hypothesis for alpha = 0.05.					Do not reject the null hypothesis for alpha = 0.05.					Do not reject the null hypothesis for alpha = 0.05.
	Comparison of Medians for B					Comparison of Medians for B					Comparison of Medians for B
	Median of sample 1: 98.0					Median of sample 1: 53.0					Median of sample 1: 20.0
	Median of sample 2: 66.5					Median of sample 2: 28.0					Median of sample 2: 5.0
	Mann-Whitney (Wilcoxon) W-test to compare medians					Mann-Whitney (Wilcoxon) W-test to compare medians					Mann-Whitney (Wilcoxon) W-test to compare medians
	Null hypothesis: median1 = median2					Null hypothesis: median1 = median2					Null hypothesis: median1 = median2
	Alt. hypothesis: median1 NE median2					Alt. hypothesis: median1 NE median2					Alt. hypothesis: median1 NE median2
	Average rank of sample 1: 10.3					Average rank of sample 1: 9.8					Average rank of sample 1: 10.2
	Average rank of sample 2: 6.85					Average rank of sample 2: 7.1					Average rank of sample 2: 6.9
	W = 13.5 P-value = 0.177522					W = 16.0 P-value = 0.295693					W = 14.0 P-value = 0.194011
	Do not reject the null hypothesis for alpha = 0.05.					Do not reject the null hypothesis for alpha = 0.05.					Do not reject the null hypothesis for alpha = 0.05.
	Comparison of Medians for C					Comparison of Medians for C
	Median of sample 1: 15.0					Median of sample 1: 0
	Median of sample 2: 6.0					Median of sample 2: 0
	Mann-Whitney (Wilcoxon) W-test to compare medians					Mann-Whitney (Wilcoxon) W-test to compare medians
	Null hypothesis: median1 = median2					Null hypothesis: median1 = median2
	Alt. hypothesis: median1 NE median2					Alt. hypothesis: median1 NE median2
	Average rank of sample 1: 10.3					Average rank of sample 1: 6.0
	Average rank of sample 2: 6.85					Average rank of sample 2: 9.0
	W = 13.5 P-value = 0.175967					W = 35.0 P-value = 0.133076
	Do not reject the null hypothesis for alpha = 0.05.					Do not reject the null hypothesis for alpha = 0.05.
	Comparison of Medians for D
	Median of sample 1: 0
	Median of sample 2: 0
	Mann-Whitney (Wilcoxon) W-test to compare medians
	Null hypothesis: median1 = median2
	Alt. hypothesis: median1 NE median2
	Average rank of sample 1: 9.7
	Average rank of sample 2: 7.15
	W = 16.5 P-value = 0.161294
	Do not reject the null hypothesis for alpha = 0.05.
